# Supplementary material for: Intriguing Cytotoxicity of the Street Dissociative Anesthetic Methoxphenidine: Unexpected Impurities Spotted
Source: Int J Mol Sci. 2022 Feb 14;23(4):2083. doi: 10.3390/ijms23042083 (PMC8879332; doi:10.3390/ijms23042083)
Supplement: Supplementary file 1 [file ijms-23-02083-s001.zip]

Archive with 1 entries (1 files):
- ijms-1463671-supplementary.pdf
